# Supplementary material for: DNA methylation and single-nucleotide polymorphisms in DDX58 are associated with hand, foot and mouth disease caused by enterovirus 71
Source: PLoS Negl Trop Dis. 2022 Jan 18;16(1):e0010090. doi: 10.1371/journal.pntd.0010090 (PMC8765647; doi:10.1371/journal.pntd.0010090)
Supplement: S2 Data — (XLSX) [file pntd.0010090.s006.xlsx]

## Sheet: IFIH1 data
Number	group	Gender	Age	Vomiting	Fevercourse	Highfever	Neutrophi	Glu	Lymphocyte	IFIH1/GAPD	CpG27	CpG45	CpG50	CpG57	CpG86	CpG106	CpG132	CpG135	CpG137	CpG139	CpG151	CpG173	CpG188	CpG193	CpG196	CpG198	CpG200	CpG206	CpG208	CpG221	CpG225	CpG232	CpG234	Average	rs1990760
1	0	1	24							0.0537	0.009475	0.00713141	0.00937835	0.00300559	0.0103987	0.00609195	0.00733888	0.00121992	0.0104093	0.00505996	0.00837301	0.00714638	0.0217718	0.00919752	0.00944579	0.0320244	0.0125224	0.0235869	0.0114754	0.00815593	0.0124967	0.0112754	0.0104413	0.0114947	1
2	0	1	24							0.0537	0.009275	0.00733141	0.00917835	0.00320559	0.0101987	0.00629195	0.00713888	0.00329917	0.0102093	0.00525996	0.00817301	0.00734638	0.0215718	0.00939752	0.00924579	0.0322244	0.0123224	0.0237869	0.0112754	0.00835593	0.0122967	0.0114754	0.0102413	0.0115842	2
3	0	1	24							0.0797	0.0061	0.0137889	0.01008	0.0038604	0.0119812	0.00387614	0.00800514	0.00175771	0.0119577	0.0117577	0.00802079	0.00986016	0.012076	0.00387614	0.00605238	0.0354731	0.0140165	0.00780514	0.0100206	0.00584059	0.0159416	0.00584059	0.01008	0.0102316	1
4	0	2	24							0.0797	0.0059	0.0139889	0.00988004	0.0040604	0.0117812	0.00407614	0.00780514	0.00195771	0.0117577	0.0119577	0.00782079	0.0100602	0.011876	0.00407614	0.00585238	0.0356731	0.0138165	0.00800514	0.00982063	0.00604059	0.0157416	0.00604059	0.00988004	0.0102211	1
5	0	1	24							0.0171	0.00672252	0.00648979	0.00833723	0.0196368	0.0148783	0.00317869	0.0164934	0.00821947	0.00831018	0.00975222	0.00996842	0.00645738	0.0132579	0.00651157	0.00668979	0.0459526	0.0116321	0.0114512	0.0181921	0.00482611	0.00503421	0.00647895	0.00502611	0.0111842	2
6	0	1	25							0.0171	0.00652252	0.00668979	0.00813723	0.0198368	0.0146783	0.00337869	0.0162934	0.00841947	0.00811018	0.00995222	0.00976842	0.00665738	0.0130579	0.00671157	0.00648979	0.0461526	0.0114321	0.0116512	0.0179921	0.00502611	0.00483421	0.00667895	0.00482611	0.0111737	1
7	0	2	25							0.0586	0.0116894	0.0146541	0.00840719	0.0163474	0.00666814	0.00318947	0.00664664	0.00643595	0.0164666	0.0178739	0.00825661	0.00480196	0.0116132	0.0147026	0.00337332	0.0390517	0.0197399	0.00806994	0.00664664	0.00968793	0.00501803	0.00642529	0.00338947	0.0104263	1
8	0	2	25							0.0586	0.0114894	0.0148541	0.0129719	0.0165474	0.00646814	0.00338947	0.00644664	0.00663595	0.0162666	0.0180739	0.00805661	0.00500196	0.0114132	0.0149026	0.00317332	0.0392517	0.0195399	0.00826994	0.00644664	0.00988793	0.00481803	0.00662528	0.00318947	0.0104158	1
9	0	2	26							0.0358	0.0124967	0.00609835	0.00838157	0.0142737	0.0144149	0.00399836	0.0144737	0.00194499	0.0123951	0.00813045	0.0123699	0.00604754	0.0103459	0.0122967	0.010452	0.0513403	0.0124457	0.0142443	0.00623497	0.0162934	0.00422371	0.00607284	0.0103459	0.0119895	1
10	0	2	26							0.0699	0.00687906	0.00605829	0.0137889	0.00604648	0.0107803	0.00899328	0.00779733	0.00602885	0.00877574	0.0109911	0.00877574	0.0100108	0.0206921	0.0050554	0.00785229	0.0386757	0.0137477	0.00997167	0.006817	0.00306736	0.00780514	0.0109803	0.00586421	0.0106789	1
11	0	2	26							0.0387	0.00145685	0.00932127	0.00816452	0.0133409	0.0108095	0.00393226	0.0108527	0.00933396	0.0121968	0.0119968	0.00413226	0.00393768	0.0135771	0.0106672	0.0163602	0.0468799	0.0149448	0.0173497	0.0135771	0.0106817	0.0108527	0.0199803	0.00548358	0.0130316	2
14	0	2	26							0.0227	0.0110821	0.00486947	0.00937867	0.011141	0.00463934	0.00956372	0.0157228	0.00957867	0.0156729	0.0127382	0.014118	0.00641912	0.0141405	0.00644921	0.0125582	0.044264	0.0110111	0.00640915	0.00465436	0.00801139	0.00782393	0.00957867	0.00464684	0.0114684	1
15	0	1	26							0.0227	0.0112821	0.00466948	0.00957867	0.010941	0.00483934	0.00936372	0.0159228	0.00937867	0.0158729	0.0125382	0.014318	0.00621911	0.0143405	0.00624921	0.0127582	0.044064	0.0112111	0.00620915	0.00485436	0.00781139	0.00802393	0.00937867	0.00484683	0.0114789	1
16	0	2	27							0.0387	0.00645201	0.00745895	0.00888693	0.00991194	0.0105122	0.00336531	0.0105209	0.00499796	0.0121349	0.00580962	0.00316264	0.00418497	0.013004	0.0107557	0.00808331	0.0460016	0.00812368	0.0139662	0.00235298	0.00418831	0.00888693	0.00825661	0.00646814	0.00973684	1
17	0	1	27							0.0387	0.00665201	0.00725895	0.00908693	0.00971194	0.0107122	0.00316531	0.0107209	0.00479796	0.0123349	0.00560963	0.00336264	0.00398497	0.013204	0.0105557	0.00828331	0.0458016	0.00832368	0.0137662	0.00255298	0.00398831	0.00908693	0.00805661	0.00666814	0.00974737	1
18	0	1	27							0.0227	0.00339956	0.0062296	0.00213776	0.0062082	0.0112636	0.00620288	0.0112142	0.0044554	0.00687472	0.00532648	0.017352	0.0123271	0.0138982	0.00709913	0.00687472	0.0428574	0.0103803	0.0157658	0.0060082	0.00969024	0.0060082	0.0070869	0.00164825	0.0106579	1
19	0	1	28							0.0227	0.00359956	0.0060296	0.0123378	0.0060082	0.0114636	0.00600288	0.0114142	0.0042554	0.00707472	0.00512648	0.017552	0.0121271	0.0140982	0.00689912	0.00707472	0.0426574	0.0105803	0.0155658	0.0062082	0.00949023	0.0062082	0.0068869	0.00184825	0.0106684	1
24	0	1	28							0.0596	0.00759231	0.0044956	0.00810482	0.00885274	0.00535852	0.00556448	0.00971461	0.00775864	0.00752527	0.0132004	0.00646455	0.00884317	0.00426681	0.00994683	0.00535852	0.0273628	0.0151672	0.0142921	0.00972533	0.00665022	0.0129862	0.00665022	0.00541268	0.00960526	1
25	0	1	28							0.0602	0.00770679	0.0047119	0.0115776	0.00891163	0.0111369	0.0048433	0.00866935	0.00832778	0.013036	0.00689301	0.0108589	0.00557851	0.014084	0.00950419	0.00621087	0.0411791	0.00926497	0.0115043	0.00721485	0.00426046	0.0111771	0.0058593	0.00533256	0.0102632	1
26	0	1	28							0.0661	0.00713764	0.0061024	0.0106399	0.0132737	0.011876	0.00248664	0.0142885	0.0133053	0.0130422	0.00608802	0.0118617	0.00849328	0.0226273	0.00969233	0.00946938	0.0443584	0.0190159	0.0001	0.0106784	0.00969233	0.0118904	0.00608086	0.00348852	0.0120368	3
27	0	1	28							0.0672	0.00285735	0.00633382	0.00837967	0.00452107	0.0102196	0.0091081	0.00929118	0.00635161	0.00745294	0.00817967	0.00470405	0.00449137	0.0065695	0.0109497	0.00929118	0.0449368	0.0111193	0.015525	0.00562486	0.00908274	0.013051	0.00449559	0.00564017	0.0103211	1
28	0	1	29							0.0818	0.00661141	0.00393509	0.00231643	0.0144266	0.00849599	0.00776284	0.00660498	0.0016364	0.00851244	0.00201388	0.00659856	0.00297632	0.0171579	0.00584713	0.015211	0.0431622	0.0180644	0.0211124	0.00757018	0.0115723	0.00950615	0.0106062	0.00852069	0.0112105	3
29	0	2	29							0.0599	0.0102089	0.00918074	0.00783395	0.00222919	0.0101619	0.00222198	0.00937357	0.00155501	0.00472963	0.00686594	0.00706594	0.00454756	0.0187047	0.00376997	0.00552636	0.0377378	0.0132988	0.00917357	0.0117009	0.00763395	0.011692	0.011483	0.0101697	0.00986842	1
34	0	1	35							0.0422	0.010119	0.0059309	0.00586517	0.011711	0.0114942	0.0058971	0.00424783	0.0102892	0.0100449	0.00737802	0.0100892	0.00301545	0.0130579	0.0233897	0.00281121	0.0509721	0.014456	0.0102597	0.0056971	0.00591395	0.00864636	0.00445414	0.0115959	0.0112526	2
37	0	1	31							0.0589	0.00608802	0.00588802	0.00807605	0.00786813	0.0200203	0.00389202	0.0041	0.00788403	0.0180283	0.0119482	0.01008	0.0019	0.0202207	0.00786813	0.00611202	0.0701811	0.0261521	0.00988004	0.00209601	0.0099	0.01008	0.00791603	0.00811603	0.0134947	3
40	0	1	32							0.0562	0.00620252	0.0136135	0.00794493	0.00948478	0.0113226	0.00636305	0.00926525	0.009475	0.0196711	0.00741452	0.00823333	0.00633053	0.0144682	0.003225	0.00616305	0.0531697	0.0134417	0.0209333	0.00302175	0.00741452	0.0124261	0.00529211	0.00618272	0.0117789	3
41	0	1	33							0.0537	0.00837729	0.00504403	0.00985359	0.0101722	0.00883587	0.00606016	0.00779625	0.0101828	0.0149718	0.00554972	0.00830092	0.00811355	0.0134745	0.0107136	0.00729794	0.0399822	0.00987366	0.00708317	0.00832199	0.0065838	0.0124457	0.00708686	0.010908	0.0107158	1
42	0	1	34							0.0797	0.00649134	0.00853486	0.00928967	0.0113254	0.0177236	0.00477727	0.0102093	0.0113465	0.0111782	0.00293019	0.0130455	0.00478165	0.0102286	0.0132086	0.00460367	0.0377294	0.0149235	0.0179236	0.00647277	0.00669134	0.0111465	0.00665431	0.0083507	0.0112526	1
43	0	1	34							0.0171	0.00737069	0.00881862	0.0056642	0.0138121	0.0117992	0.00323519	0.0106791	0.00881365	0.0123494	0.00991669	0.0106614	0.00490835	0.015167	0.0105205	0.00456678	0.0333262	0.0157425	0.00767346	0.00455434	0.0099	0.00789076	0.0159932	0.00960783	0.0109105	1
44	0	1	35							0.0586	0.00774827	0.00532534	0.0103371	0.00920865	0.00575937	0.00336797	0.0103235	0.00122565	0.0070568	0.00857458	0.0116264	0.00337225	0.0207877	0.00987199	0.0109894	0.0339542	0.0148642	0.015725	0.00839118	0.00792269	0.0103235	0.00532876	0.00708954	0.0103526	1
45	0	1	35							0.0586	0.00794827	0.00512534	0.010537	0.00900865	0.00595938	0.00316797	0.0105235	0.0110256	0.0072568	0.00837458	0.0118264	0.00317225	0.0209877	0.00967199	0.0111894	0.0337542	0.0150642	0.015525	0.00859118	0.00772269	0.0105235	0.00512876	0.00728954	0.0108895	1
46	0	1	37							0.0558	0.00690935	0.0101853	0.010778	0.00785194	0.00918793	0.00785795	0.011492	0.00553057	0.00609675	0.00553057	0.00918074	0.00863375	0.0115099	0.0124935	0.00687134	0.0474235	0.0138535	0.0187047	0.00919512	0.00864037	0.0138535	0.00939512	0.00456563	0.0115842	1
47	0	1	38							0.0558	0.00710935	0.00998534	0.010978	0.00765194	0.00938793	0.00765795	0.011692	0.00533057	0.00629675	0.00533057	0.00938074	0.00843375	0.0117099	0.0122935	0.00707134	0.0472235	0.0140535	0.0185047	0.00939512	0.00844037	0.0140535	0.00919512	0.00476563	0.0115947	1
48	0	1	39							0.0596	0.00261003	0.0028248	0.0161162	0.0162725	0.0160725	0.0108527	0.0106527	0.00820811	0.016029	0.00818625	0.0106817	0.00281003	0.0214054	0.0055054	0.0134501	0.0323581	0.00527634	0.0136135	0.00527634	0.00547634	0.0107108	0.00823008	0.00798625	0.0112105	1
49	0	1	42							0.0596	0.00281003	0.0026248	0.0163162	0.0160725	0.0162725	0.0106527	0.0108527	0.00800811	0.016229	0.00798625	0.0108817	0.00261003	0.0216054	0.00530541	0.0136501	0.0321581	0.00547634	0.0134135	0.00547634	0.00527634	0.0109108	0.00803008	0.00818625	0.0112211	2
50	0	1	42							0.0602	0.00902201	0.00236501	0.00926209	0.0126	0.0146392	0.00463001	0.00672594	0.00693371	0.01802	0.0125858	0.0124285	0.0114636	0.0135364	0.0137364	0.00902201	0.0284447	0.0112766	0.0137209	0.00558182	0.00807266	0.00785454	0.0103041	0.00673371	0.0113421	1
51	0	1	42							0.0602	0.00922201	0.00216501	0.0137209	0.0124	0.0148392	0.00443001	0.00692594	0.00673371	0.01822	0.0123858	0.0126285	0.0112636	0.0137364	0.0135364	0.00922201	0.0282447	0.0114766	0.0135209	0.00578182	0.00787266	0.00805454	0.0101041	0.00693371	0.0113526	2
52	0	1	42							0.0599	0.00733494	0.0056607	0.0174763	0.013051	0.00822562	0.00841025	0.00729372	0.0102758	0.0100758	0.010257	0.0110008	0.00752804	0.0175252	0.0121482	0.00454684	0.0352852	0.012875	0.00935926	0.00915069	0.00565556	0.00916784	0.010257	0.00545042	0.0107737	1
53	0	1	45							0.0599	0.00753494	0.0054607	0.0176763	0.012851	0.00842562	0.00821025	0.00749371	0.0100758	0.0102758	0.010057	0.0112008	0.00732804	0.0177252	0.0119482	0.00474684	0.0350852	0.013075	0.00915926	0.00935069	0.00545556	0.00936784	0.010057	0.00565042	0.0107842	2
54	0	1	49							0.0372	0.00846531	0.00542481	0.0127205	0.00971538	0.0116271	0.00436439	0.00628978	0.00755474	0.00949488	0.00330171	0.00310856	0.00436439	0.0159256	0.00544759	0.00523618	0.0426532	0.0105838	0.00861064	0.00735474	0.00648978	0.0148893	0.0064762	0.00628978	0.00948421	1
55	0	1	50							0.0372	0.00866531	0.00522481	0.0129205	0.00951538	0.0118271	0.00416439	0.00648978	0.00735474	0.00969488	0.00310171	0.00330856	0.00416439	0.0161256	0.00524759	0.00543618	0.0424532	0.0107838	0.00841064	0.00755474	0.00628978	0.0150893	0.0062762	0.00648978	0.00949474	1
56	0	2	55							0.0818	0.00900747	0.00372976	0.0125354	0.0145144	0.0107499	0.0145144	0.0108091	0.00733327	0.0125354	0.0109108	0.0161455	0.00910901	0.0161162	0.0127812	0.00713327	0.0363319	0.00531516	0.0109499	0.00713327	0.00371664	0.0107108	0.00737273	0.0126505	0.0116842	2
57	0	2	55							0.0818	0.00920747	0.00352976	0.0127354	0.0143144	0.0109499	0.0143144	0.0110091	0.00713327	0.0127354	0.0107108	0.0163455	0.00890901	0.0163162	0.0125812	0.00733327	0.0361319	0.00551516	0.0107499	0.00733327	0.00351664	0.0109108	0.00717273	0.0128505	0.0116947	1
58	0	2	62							0.0599	0.0126479	0.00434929	0.00837458	0.00714225	0.00839858	0.00574972	0.0126298	0.00574175	0.0055338	0.00292486	0.0125761	0.00433729	0.00556572	0.0170014	0.00698215	0.0496751	0.0168252	0.0184876	0.0111835	0.00432535	0.00981501	0.0156587	0.0055899	0.0115211	1
59	0	2	66							0.0599	0.0128479	0.00414929	0.00857458	0.00694225	0.00859858	0.00554972	0.0128298	0.00554175	0.0057338	0.00272486	0.0127761	0.00413729	0.00576572	0.0168014	0.00718215	0.0494751	0.0170252	0.0182876	0.0113835	0.00412535	0.010015	0.0154587	0.0057899	0.0115316	1
62	0	1	66							0.0422	0.0125227	0.00428994	0.00248741	0.0070735	0.0124698	0.00428994	0.00547103	0.0056788	0.0124523	0.0071028	0.0110732	0.0014986	0.00973146	0.00987654	0.00548659	0.0533213	0.0166364	0.0154417	0.00407827	0.00989021	0.00688324	0.0140276	0.0055101	0.0111053	2
63	0	2	67							0.0422	0.0127227	0.00408994	0.0126874	0.0068735	0.0126698	0.00408994	0.00567103	0.0054788	0.0126523	0.0069028	0.0112732	0.0012986	0.00993146	0.00967654	0.00568659	0.0531213	0.0168364	0.0152417	0.00427827	0.00969021	0.00708324	0.0138276	0.0057101	0.0111158	2
64	0	1	68							0.0315	0.0105208	0.00710343	0.00808209	0.00724392	0.00778104	0.00530678	0.00853224	0.00634535	0.00866802	0.00845198	0.00734269	0.00843209	0.0113788	0.00994634	0.00541169	0.0369883	0.0107582	0.0154069	0.00883522	0.00605327	0.0133168	0.00872454	0.00540923	0.0101579	1
67	0	1	68							0.0519	0.00686769	0.00852825	0.00841146	0.00808354	0.0110298	0.00339803	0.0120708	0.0092417	0.00767686	0.00632336	0.00724911	0.00661729	0.00972941	0.0115771	0.00521621	0.0436764	0.0115286	0.00951819	0.00564664	0.00355337	0.0113606	0.0105492	0.00712576	0.0101526	1
68	0	2	68							0.0375	0.00552892	0.00765613	0.00980739	0.0102228	0.00959828	0.00505263	0.0067921	0.0115249	0.0128143	0.00527464	0.00937459	0.00613969	0.00981379	0.0102271	0.00701514	0.0446736	0.0134922	0.0106535	0.0119846	0.00527688	0.0141211	0.00763661	0.00745124	0.011	1
69	0	1	69							0.0697	0.00531424	0.00807996	0.0136624	0.0121117	0.00937392	0.00509657	0.00621829	0.00736944	0.0159156	0.00397701	0.0111709	0.00805217	0.010972	0.0150927	0.00508753	0.0433684	0.0152687	0.0114359	0.0114148	0.00873953	0.00893752	0.00985025	0.00597703	0.0112368	1
72	0	2	69							0.0345	0.00708664	0.00683968	0.00957606	0.00870802	0.0121028	0.0032506	0.00896408	0.00810843	0.00852976	0.00683117	0.00788655	0.00662083	0.0142098	0.00934953	0.00600655	0.0446565	0.0104241	0.0177396	0.00663826	0.00620398	0.0104285	0.0108256	0.00747895	0.0108474	1
75	0	2	70							0.05	0.00749774	0.00661432	0.0143672	0.0132851	0.0104694	0.00227427	0.00659632	0.00854304	0.00961763	0.00789827	0.00984659	0.00896932	0.0111294	0.00833608	0.0107176	0.0518818	0.0100502	0.0135216	0.00507835	0.00509031	0.0135345	0.0107061	0.00702791	0.0111158	1
76	0	1	70							0.0435	0.00526942	0.00718306	0.0114582	0.00844582	0.0118837	0.00630852	0.00718207	0.00867633	0.00952773	0.00805015	0.00888973	0.00525243	0.0125528	0.0119203	0.00696487	0.0473204	0.0108395	0.0127311	0.00977124	0.00545103	0.0102093	0.0108135	0.00462103	0.0110053	1
77	0	2	70							0.0289	0.00726989	0.00766119	0.00980681	0.00884099	0.00981451	0.00565054	0.00785502	0.00902517	0.010217	0.00685134	0.0129917	0.00626816	0.0144027	0.00745317	0.00526796	0.0507542	0.0108143	0.0177288	0.00565225	0.00505873	0.00764268	0.00941437	0.00705825	0.0110632	2
78	0	1	70							0.0289	0.00706989	0.00786119	0.00960681	0.00904099	0.00961451	0.00585055	0.00765502	0.00922517	0.010017	0.00705134	0.0127917	0.00646816	0.0142027	0.00765317	0.00506796	0.0509542	0.0106143	0.0179288	0.00545225	0.00525873	0.00744268	0.00961437	0.00685825	0.0110526	2
79	0	2	70							0.0262	0.00934287	0.00638203	0.0093193	0.00892138	0.0112743	0.00499404	0.0112787	0.00775083	0.011259	0.00481159	0.00736487	0.00678841	0.0175784	0.00834462	0.00697758	0.0443836	0.0126712	0.0112614	0.00500677	0.00559633	0.00953211	0.00754556	0.00598582	0.0105579	2
82	0	1	75							0.0888	0.0034878	0.00525464	0.00780514	0.00939589	0.016886	0.00504169	0.00741582	0.00881805	0.00939555	0.00504364	0.0090053	0.00583463	0.0105846	0.0131667	0.0111737	0.0489625	0.00742029	0.0123433	0.00642174	0.0090056	0.00961066	0.00860307	0.0056403	0.0110632	2
83	0	1	77							0.0594	0.00639348	0.00716672	0.00982634	0.0120911	0.0094889	0.0051814	0.00785194	0.00948995	0.0103243	0.006841	0.00652398	0.00667014	0.0161119	0.00816583	0.00869788	0.0505852	0.0129862	0.0119402	0.00885599	0.00716432	0.0108385	0.0112899	0.00736672	0.0113947	2
84	0	2	79							0.1134	0.00401458	0.00876278	0.0079277	0.011748	0.00807739	0.00624367	0.00792013	0.00986071	0.00855597	0.00671522	0.00967147	0.00734866	0.0147078	0.0103605	0.00887779	0.0455115	0.0121873	0.0117499	0.00776782	0.00577465	0.00919866	0.0090679	0.00793783	0.0109263	2
20	1	2	9	1	0	1	47.8	8.8	44.5	0.0358	0.00383314	0.00657313	0.00655492	0.0100922	0.00831323	0.00637205	0.00577544	0.00637328	0.00988238	0.00657567	0.00830993	0.00656425	0.0107034	0.00872914	0.00834462	0.0492771	0.0142165	0.0122188	0.0100695	0.00688733	0.0112379	0.010258	0.0101041	0.0110684	1
21	1	2	10	1	0	1	47.8	8.8	44.5	0.0358	0.00403314	0.00637313	0.00675492	0.00989216	0.00851323	0.00617205	0.00597544	0.00617328	0.0100824	0.00637567	0.00850993	0.00636425	0.0109034	0.00852914	0.00854462	0.0490771	0.0144165	0.0120188	0.00791441	0.00503699	0.0106186	0.00528688	0.0101466	0.0105579	1
22	1	2	11	0	1	2	56.8	7.4	58.5	0.0596	0.00715348	0.00574642	0.0080728	0.00943307	0.00786116	0.0059309	0.00632523	0.00652148	0.00961628	0.00769346	0.00689437	0.0063281	0.00963331	0.00711071	0.00827064	0.058534	0.0129503	0.0137002	0.00427445	0.00533104	0.0182566	0.0044554	0.00516316	0.0107842	3
23	1	2	12	0	1	2	56.8	7.4	58.5	0.0596	0.00735348	0.00554642	0.0082728	0.00923307	0.00806117	0.0057309	0.00652523	0.00632148	0.00981628	0.00749346	0.00709437	0.0061281	0.00983331	0.00691071	0.00847064	0.058334	0.0131503	0.0135002	0.00979272	0.00752729	0.0106155	0.00792469	0.00587915	0.011	1
30	1	1	14	0	1	1	35.2	7.1	52.6	0.0602	0.00845365	0.00747864	0.00880955	0.00900782	0.0097646	0.00435121	0.00839749	0.0111401	0.0118807	0.00746006	0.00956557	0.00435944	0.012492	0.00979744	0.0057117	0.0551601	0.012728	0.00899061	0.00658151	0.00602593	0.0117871	0.0090153	0.0111024	0.0113947	2
31	1	1	14	0	1	1	35.2	7.1	52.6	0.0602	0.00865365	0.00727864	0.00900955	0.00880782	0.0099646	0.00415121	0.00859749	0.0109401	0.0120807	0.00726006	0.00976557	0.00415944	0.012692	0.00959744	0.0059117	0.0549601	0.012928	0.00879061	0.00636959	0.00386246	0.00949653	0.00802839	0.00636959	0.0108526	1
35	1	1	14	0	1	2	35.7	6.5	55.2	0.0372	0.00803091	0.00676378	0.00869197	0.00866424	0.0141154	0.00428366	0.00798782	0.00604574	0.00588237	0.0076193	0.0123764	0.00832549	0.0146563	0.010088	0.00888272	0.0456814	0.0130961	0.0100576	0.0100668	0.00520152	0.0114258	0.00387878	0.00874362	0.0109737	2
36	1	1	15	0	1	2	35.7	6.5	55.2	0.0372	0.00783091	0.00696378	0.00849197	0.00886424	0.0139154	0.00448366	0.00778782	0.00624574	0.00568237	0.0078193	0.0121764	0.00852549	0.0144563	0.010288	0.00868272	0.0458814	0.0128961	0.0102576	0.00933198	0.00786658	0.0083246	0.00786332	0.0106278	0.0112211	1
60	1	2	15	0	1	1	57.5	9.7	61.6	0.0387	0.00786813	0.00804647	0.0117775	0.00949261	0.0103275	0.00447409	0.0101232	0.00657993	0.00781997	0.00740536	0.00948733	0.0119973	0.00993764	0.0101272	0.00825596	0.0507778	0.0157498	0.0107272	0.00477805	0.0196122	0.014552	0.00619013	0.00113001	0.0115789	1
61	1	2	16	0	1	1	57.5	9.7	61.6	0.0387	0.00806813	0.00784647	0.0119775	0.00929261	0.0105275	0.00427409	0.0103232	0.00637993	0.00801997	0.00720536	0.00968733	0.0117973	0.0101376	0.00992716	0.00845596	0.0505778	0.0159498	0.0105272	0.0105167	0.00608357	0.00918388	0.0103267	0.00686459	0.0114053	1
65	1	1	17	0	1	2	38.3	6.5	59.6	0.0422	0.00664561	0.00600269	0.0118425	0.00934188	0.0110129	0.00619195	0.00914692	0.00998403	0.0128963	0.0101876	0.00701679	0.00808984	0.0152229	0.00746939	0.00808655	0.0443724	0.00997395	0.0122534	0.00278096	0.00526193	0.00683854	0.0106527	0.0108817	0.0109737	1
66	1	1	17	0	1	2	38.3	6.5	59.6	0.0422	0.00644561	0.00620269	0.0116425	0.00954188	0.0108129	0.00639195	0.00894692	0.010184	0.0126963	0.0103876	0.00681679	0.00828984	0.0150229	0.00766939	0.00788655	0.0445724	0.00977395	0.0124534	0.00657535	0.00401262	0.0125974	0.0127788	0.00708719	0.0113211	2
70	1	2	18	0	1	2	20.7	6.3	71.7	0.0289	0.00764893	0.0064904	0.00782424	0.0118511	0.0132153	0.00588592	0.00706776	0.0080273	0.0161319	0.0080059	0.0120645	0.0070619	0.0128569	0.0121062	0.00628298	0.0440072	0.0126462	0.0149477	0.00798081	0.0061423	0.0109999	0.00715645	0.0019284	0.0112895	1
71	1	2	18	0	1	2	20.7	6.3	71.7	0.0289	0.00784893	0.00629039	0.00802424	0.0116511	0.0134153	0.00568592	0.00726776	0.0078273	0.0163319	0.0078059	0.0122645	0.0068619	0.0130569	0.0119062	0.00648298	0.0438072	0.0128462	0.0147477	0.00697285	0.010174	0.0104093	0.00562738	0.00930598	0.0117263	1
73	1	1	18	0	1	2	61	5.7	53.4	0.0262	0.00729542	0.00823197	0.0116522	0.00965293	0.0136069	0.00559198	0.00628691	0.00952637	0.0114766	0.00689756	0.0114895	0.00413177	0.0111894	0.010174	0.00531343	0.0506812	0.0139369	0.0125685	0.00866327	0.00560885	0.00771905	0.00180295	0.00677302	0.0107105	2
74	1	1	20	0	1	2	61	5.7	53.4	0.0262	0.00709542	0.00843197	0.0114522	0.00985293	0.0134069	0.00579198	0.00608691	0.00972637	0.0112766	0.00709756	0.0112895	0.00433177	0.0109894	0.010374	0.00511342	0.0508813	0.0137369	0.0127685	0.0105545	0.0108034	0.021209	0.0215395	0.00754526	0.0128684	3
80	1	2	22	0	1	1	21.3	6	71.2	0.0507	0.00535065	0.00609961	0.0115122	0.00938433	0.00666328	0.00492905	0.00804427	0.00629795	0.00937776	0.00667768	0.00821721	0.00571907	0.0120975	0.0121248	0.00629535	0.0473319	0.00860575	0.0142063	0.00902052	0.00659351	0.00897323	0.00921458	0.0122778	0.0106632	2
81	1	2	24	0	1	1	21.3	6	71.2	0.0507	0.00555065	0.00589961	0.0117121	0.00918433	0.00686329	0.00472905	0.00824427	0.00609795	0.00957776	0.00647767	0.00841722	0.00551907	0.0122975	0.0119248	0.00649535	0.0471319	0.00880575	0.0140063	0.010555	0.00474308	0.0123093	0.00647513	0.00611125	0.0103526	1
85	1	1	28	0	1	2	59.9	6.3	37.7	0.0232	0.00710648	0.00532432	0.0109014	0.0096578	0.0121188	0.00513286	0.0107402	0.00636288	0.0103859	0.00740567	0.00776951	0.00391116	0.0109259	0.0121313	0.00725283	0.0504932	0.0102275	0.0107052	0.00951177	0.00697547	0.0119203	0.00697547	0.00245849	0.0107053	3
86	1	1	32	0	1	2	59.9	6.3	37.7	0.0232	0.00690648	0.00552432	0.0107014	0.0098578	0.0119188	0.00533286	0.0105402	0.00656288	0.0101859	0.00760567	0.00756951	0.00411116	0.0107259	0.0123313	0.00705283	0.0506932	0.0100275	0.0109052	0.00966319	0.00528565	0.0107108	0.0123559	0.00716593	0.0110947	1
87	1	1	33	0	1	2	21.8	6.6	64.6	0.0537	0.00600688	0.00510472	0.0108155	0.0085326	0.0135901	0.00474345	0.00858632	0.00492164	0.0111842	0.00855351	0.00806123	0.00769356	0.011188	0.0106452	0.00754202	0.0459367	0.0106372	0.0132103	0.0102868	0.00670272	0.00690272	0.00669117	0.00867633	0.0108263	2
88	1	1	34	0	1	2	21.8	6.6	64.6	0.0537	0.00580688	0.00530472	0.0106155	0.0087326	0.0133901	0.00494345	0.00838632	0.00512165	0.0109842	0.00875351	0.00786123	0.00789356	0.010988	0.0108452	0.00734202	0.0461367	0.0104372	0.0134103	0.0109682	0.00343919	0.0107887	0.00799335	0.00463767	0.0107474	1
101	1	2	35	0	0	2	27	3.65	62.2	0.0507	0.0104926	0.00677285	0.0115417	0.0147233	0.00810915	0.00675714	0.0126858	0.00661429	0.0092638	0.00562082	0.00810915	0.00563394	0.0184486	0.00795524	0.00467666	0.0284714	0.00810915	0.0124428	0.00697285	0.010174	0.0104093	0.00562738	0.00930598	0.0097579	1
102	1	2	35	0	0	2	27	3.65	62.2	0.0432	0.0102926	0.00697285	0.0113416	0.0149233	0.00790915	0.00695714	0.0124858	0.00581429	0.0090638	0.00582082	0.00790915	0.00583395	0.0182486	0.00815524	0.00447666	0.0286714	0.00790915	0.0126428	0.0135986	0.00697285	0.0152846	0.00692594	0.00333053	0.00989474	1
103	1	2	36	0	0	1	35.5	4.06	55.8	0.0232	0.0123137	0.0001	0.00468015	0.0151905	0.0199171	0.00598828	0.0138615	0.00753359	0.00774526	0.0106362	0.0137986	0.010587	0.0230008	0.00908836	0.0031581	0.0565616	0.0139037	0.0120766	0.0107545	0.0106034	0.021409	0.0213395	0.00774526	0.0147211	3
104	1	2	37	0	0	1	35.5	4.06	55.8	0.0537	0.0121137	0.0001	0.00448015	0.0153905	0.0197171	0.00618828	0.0136615	0.00773359	0.00754526	0.0108362	0.0135986	0.010787	0.0228008	0.00928836	0.0029581	0.0567616	0.0137037	0.0122766	0.005286	0.00727489	0.00529084	0.0117697	0.0106817	0.0130684	1
105	1	1	38	1	1	2	47.7	5.18	46.2	0.0537	0.00507512	0.0099	0.00466	0.0148254	0.0200005	0.0001	0.0100502	0.00780099	0.0100502	0.00985025	0.0248525	0.00487512	0.0351	0.0049	0.0100502	0.0645766	0.0149515	-0.0001	0.0001	-0.0001	0.0248525	-0.0001	0.0100502	0.0132789	2
106	1	1	39	1	1	2	47.7	5.18	46.2	0.0597	0.00487512	0.0101	0.0044	0.0150254	0.0198005	0.0001	0.00985025	0.010001	0.00985025	0.0100502	0.0246525	0.00507512	0.0349	0.0051	0.00985025	0.0647766	0.0147515	0.0001	0.0144929	0.00547222	0.0129568	0.00700184	0.00528876	0.0139211	3
107	1	1	40	0	1	2	79.3	5.08	14.3	0.0797	0.00642911	0.00622911	0.00641313	0.0213646	0.0139889	0.0150515	0.00892724	0.00501378	0.0152134	0.00622111	0.0127103	0.00873838	0.0140241	0.00496329	0.00897199	0.0390414	0.00894956	0.017644	0.00896076	0.00622911	0.0139889	0.00998827	0.00768533	0.0119053	2
108	1	1	40	0	1	2	79.3	5.08	14.3	0.0471	0.00622911	0.00642911	0.00621313	0.0215646	0.0137889	0.0152515	0.00872724	0.0102138	0.0150133	0.00642111	0.0125103	0.00893838	0.0138241	0.00516329	0.00877199	0.0392414	0.00874956	0.017844	0.00701054	0.00589897	0.0115204	0.0104493	0.00572902	0.0118316	1
109	1	1	42	0	0	1	29.2	4.34	59.2	0.0171	0.00599102	0.00724214	0.00747463	0.0160527	0.00889765	0.00284118	0.0147628	0.00666471	0.00744214	0.0146059	0.00892353	0.00429883	0.0295985	0.00727463	0.00746377	0.0351423	0.00892353	0.017573	0.00303686	0.00429883	0.0191337	0.00723138	0.00889765	0.0114158	2
110	1	1	45	0	0	1	29.2	4.34	59.2	0.0227	0.00579102	0.00744214	0.00727463	0.0162527	0.00869765	0.00304118	0.0145628	0.0118647	0.00724214	0.0148059	0.00872353	0.00449883	0.0293985	0.00747463	0.00726377	0.0353423	0.00872353	0.017773	0.00415985	0.00864701	0.0126932	0.0139593	0.00842878	0.0119632	3
111	1	1	48	0	1	1	55.4	4.6	37.6	0.0227	0.00618273	0.0071904	0.00978523	0.0120212	0.0158005	0.00596061	0.00494262	0.00474849	0.0134172	0.00597533	0.0134983	0.00596061	0.00979697	0.0144808	0.0146455	0.0434835	0.018326	0.0216391	0.0121919	0.00714638	0.00978523	0.00957352	0.00494848	0.0124316	2
112	1	1	51	0	1	1	55.4	4.6	37.6	0.0586	0.00598273	0.0073904	0.00958523	0.0122212	0.0156005	0.00616061	0.00474262	0.00494848	0.0132172	0.00617533	0.0132983	0.00616061	0.00959697	0.0146808	0.0144455	0.0436835	0.018126	0.0218391	0.0107374	0.00697623	0.0156791	0.0158171	0.005823	0.0130316	2
113	1	1	52	0	0	1	34.7	4	55.5	0.0586	0.00722251	0.00133062	0.0143045	0.0169697	0.0157028	0.00842273	0.0100291	0.00560613	0.0100715	0.00701238	0.00862273	0.00558182	0.012994	0.00844701	0.00721238	0.0354114	0.0086592	0.0155919	0.0043735	0.00705308	0.0214675	0.00700227	0.00580613	0.0107947	1
114	1	1	53	0	0	1	34.7	4	55.5	0.0358	0.00702251	0.00153061	0.0141045	0.0171697	0.0155028	0.00862273	0.00982908	0.00580613	0.00987151	0.00721238	0.00842273	0.00578182	0.012794	0.00864701	0.00701238	0.0356114	0.0084592	0.0157919	0.00900125	0.00922201	0.00787266	0.00577537	0.00903242	0.0105368	1
115	1	1	55	0	1	2	74.4	4	19.6	0.0358	0.012785	0.00832105	0.0105932	0.00830336	0.00953396	0.00199864	0.00640915	0.00547895	0.0105932	0.0041061	0.00640252	0.0114668	0.0179947	0.00938367	0.0116668	0.0377947	0.012705	0.0187877	0.0190873	0.0051521	0.0137411	0.0135126	0.00222314	0.0114789	1
116	1	1	56	0	1	2	74.4	4	19.6	0.0596	0.012585	0.00852105	0.0103932	0.00850336	0.00933396	0.00219864	0.00620915	0.0158895	0.0103932	0.0043061	0.00620252	0.0116668	0.0177947	0.00958367	0.0114668	0.0379947	0.012505	0.0189877	0.00129082	0.0126	0.0110732	0.0112576	0.00688324	0.0114632	1
117	1	2	58	1	1	2	27.7	3.93	61.8	0.0596	0.0170811	0.00742587	0.0151376	0.0055444	0.0151659	0.0149235	0.0123526	0.00271955	0.0104286	0.0055391	0.00291955	0.00742587	0.0161377	0.00366648	0.00387359	0.0327638	0.0123411	0.00934287	0.00670377	0.00649134	0.0123526	0.00742587	0.00858256	0.0100579	1
118	1	2	60	1	1	2	27.7	3.93	61.8	0.0602	0.0168811	0.00762587	0.0149376	0.0057444	0.0149659	0.0151235	0.0121526	0.00291955	0.0102286	0.0057391	0.00271955	0.00762587	0.0159377	0.00386648	0.00367359	0.0329639	0.0121411	0.00954287	0.0108976	0.0016674	0.0124589	0.00793699	0.00857508	0.0100579	1
119	1	2	63	0	0	1	57.9	3.23	28.8	0.0602	0.00496111	0.00475774	0.00772829	0.0130397	0.0132488	0.00681563	0.00562868	0.00168101	0.0125913	0.0109727	0.0104734	0.011681	0.0118647	0.00684444	0.00634566	0.0440989	0.014653	0.0151355	0.00633701	0.00474764	0.00564785	0.00751246	0.00773889	0.0107263	1
120	1	2	65	0	0	1	57.9	3.23	28.8	0.0299	0.00476111	0.00495774	0.00752829	0.0132397	0.0130488	0.00701563	0.00542868	0.011881	0.0123913	0.0111727	0.0102734	0.011881	0.0116647	0.00704444	0.00614566	0.0442989	0.014453	0.0153355	0.0102474	0.00526605	0.0154211	0.00967996	0.00434444	0.0119421	2
121	1	2	69	0	1	1	52.8	4.92	33.9	0.0299	0.0129205	0.0001	0.0164339	0.00895797	0.0218786	0.00170505	0.0128042	0.00714638	0.00735953	0.0143928	0.0163749	0.0125354	0.0109499	0.0125812	0.0001	0.0360011	0.0145928	0.0161749	0.00551516	0.00713327	0.00738597	0.0125582	0.0110091	0.0120105	1
122	1	2	72	0	1	1	52.8	4.92	33.9	0.0372	0.0127205	0.0001	0.0162339	0.00915797	0.0216786	0.00190505	0.0126042	0.00734638	0.00715953	0.0145928	0.0161749	0.0127354	0.0107499	0.0127812	0	0.0362011	0.0143928	0.0163749	0.00725436	0.00708622	0.00805376	0.010553	0.00668163	0.0118158	1
123	1	1	73	0	1	2	49.7	3.07	35.4	0.0372	0.012076	0.00289401	0.0149809	0.00587015	0.0001	0	0.014981	0.00775714	0.00902857	0.0118403	0.0001	0.00287619	0.0179042	0.00286736	0.00607015	0.0503451	0.021121	0.0177042	0.0150701	0.0118048	0.00307619	0.00287619	0.00610601	0.0106158	1
124	1	1	74	0	1	2	49.7	3.07	35.4	0.0818	0.011876	0.00309401	0.0147809	0.00607015	0	0.0001	0.014781	0.0179571	0.00882857	0.0120403	0	0.00307619	0.0177042	0.00306736	0.00587015	0.0505451	0.020921	0.0179042	0.00740305	0.00568269	0.00845447	0.00933989	0.00636627	0.0110579	1
127	1	2	75	1	0	2	68.9	5.37	25.5	0.0599	0.003225	0.00926037	0.00633053	0.009275	0.00634025	0.00614025	0.00634025	0.00460219	0.00633053	0.00302989	0.00638931	0.0139625	0.0126	0.00458019	0.00634025	0.0265458	0.0173414	0.00924579	0.0107383	0.0016762	0.0179571	0.0124	0.00366506	0.00926316	1
128	1	2	77	1	0	2	68.9	5.37	25.5	0.0387	0.003025	0.00946037	0.00613053	0.009475	0.00614025	0.00634025	0.00614025	0.00480219	0.00613053	0.00322989	0.00618931	0.0141625	0.0124	0.00478019	0.00614025	0.0267458	0.0171414	0.00944579	0.00854155	0.00581033	0.0115198	0.0090981	0.00700449	0.00902105	2
129	1	2	79	0	0	1	35.6	4	46.7	0.0387	0.0122786	0.0106527	0.0176202	0.00929597	0.00948338	0.00392145	0.0095086	0.00259542	0.0161858	0.00662043	0.00818625	0.0093086	0.0175497	0.0106383	0.00278456	0.0280879	0.0121968	0.0106672	0.00322012	0.00614025	0.00635978	0.017034	0.0126984	0.0101632	1
130	1	2	81	0	0	1	35.6	5	46.7	0.0422	0.0120786	0.0108527	0.0174202	0.00949597	0.00928338	0.00412145	0.0093086	0.00279542	0.0159858	0.00682043	0.00798625	0.0095086	0.0173497	0.0108383	0.00258456	0.0282879	0.0119968	0.0108672	0.006752	0.00518607	0.00891607	0.0118555	0.00734368	0.00988421	2
135	1	1	82	0	1	2	45.74	3.8	46.24	0.0462	0.00611202	0.00388406	0.00608802	0.00786813	0.0100602	0.00189601	0.00209203	0.00189601	0.00210803	0.0099	0.00209601	0	0.0061	0.0058761	0.0001	0.0581329	0.00808403	0.0119	0.00682947	0.00392685	0.0108383	0.00527634	0.00681141	0.0081	1
136	1	1	83	0	1	2	45.74	3.8	46.24	0.0435	0.00591202	0.00408406	0.00588802	0.00806813	0.00986016	0.00209601	0.00189203	0.00209601	0.00190803	0.0101	0.00189601	0.0001	0.0059	0.0060761	0	0.0583329	0.00788403	0.0121	0.00785128	0.00754753	0.0103978	0.00753746	0.00600273	0.0084	2
143	1	1	85	0	1	2	44	3.47	46	0.0467	0.00526351	0.0101564	0.0119846	0.0118048	0.0154061	0.00844701	0.00861789	0.00501073	0.0103041	0.0118454	0.0103215	0.00499338	0.0103389	0.00841789	0.00861789	0.0409256	0.0324129	0.0202735	0.0091009	0.00620063	0.00823008	0.0089009	0.00820811	0.0124368	1
144	1	1	88	0	1	2	44	3.47	46	0.0456	0.00506351	0.0103564	0.0117845	0.0120048	0.0152061	0.00864701	0.00841789	0.00521073	0.0101041	0.0120454	0.0101215	0.00519338	0.0101389	0.00861789	0.00841789	0.0411256	0.0322129	0.0204735	0.00504051	0.00524668	0.00624757	0.0108895	0.00384579	0.0119368	1
161	1	1	88	0	1	1	17.54	4.3	60.74	0.0396	0.010427	0.00334234	0.0035188	0.0118863	0.0103389	0.010174	0.0120454	0.00501073	0.0155374	0.00502821	0.0155374	0.0101916	0.0155905	0.010174	0.00872069	0.025629	0.0120863	0.0102093	0.0106501	0.00441807	0.0166414	0.00817068	0.00761315	0.0112421	2
162	1	1	90	0	1	1	17.54	4.3	60.74	0.0456	0.010227	0.00354234	0.0033188	0.0120863	0.0101389	0.010374	0.0118454	0.00521073	0.0153374	0.0052282	0.0153374	0.0103916	0.0153905	0.010374	0.00852069	0.025829	0.0118863	0.0104093	0.0089456	0.00545747	0.00801958	0.00821958	0.00747856	0.0107474	1
165	1	2	95	0	1	1	53.3	3.77	41.4	0.0454	0.00550124	0.00683374	0.00623968	0.0145042	0.00776871	0.0075746	0.00932367	0.00604912	0.00855504	0.00910245	0.00852267	0.00911659	0.0185332	0.0114207	0.0146929	0.0534988	0.0123794	0.016029	0.0100602	-0.0001	0.0160681	0.00988004	0.01012	0.0125579	1
166	1	2	95	0	1	1	53.3	3.77	41.4	0.0578	0.00530123	0.00703374	0.00603968	0.0147042	0.00756871	0.0077746	0.00912367	0.00624912	0.00835504	0.00930245	0.00832266	0.00931659	0.0183332	0.0116207	0.0144929	0.0536988	0.0121794	0.016229	0.00655883	0.00538997	0.010482	0.00734496	0.00538267	0.0119842	1
169	1	1	96	0	0	1	23.74	3.98	62.74	0.0506	0.00330513	0.00418725	0.0182237	0.0126796	0.0150254	0.00631026	0.00968467	0.0116021	0.0128796	0.00628978	0.00972567	0.00735474	0.0246464	0.0127342	0.00222992	0.043517	0.0139889	0.00949488	0.00787605	0.003025	0.00786398	0.00145521	0.00322012	0.0109947	2
170	1	1	96	0	0	1	23.74	3.98	62.74	0.0432	0.00310513	0.00438724	0.0180237	0.0128796	0.0148254	0.00651026	0.00948466	0.0118021	0.0126796	0.00648978	0.00952567	0.00755474	0.0244464	0.0129342	0.00202993	0.043717	0.0137889	0.00969488	0.00769727	0.00806581	0.0102213	0.00982195	0.00907252	0.0121211	1
12	2	1	9	0	0	1	87.1	9.3	45.2	0.0599	0.00671255	0.00670748	0.011425	0.011218	0.00957078	0.00668707	0.00629439	0.00566357	0.00937477	0.00875444	0.00853309	0.00834063	0.0116236	0.00874909	0.00463641	0.0548889	0.0130823	0.014703	0.00846327	0.00580885	0.00751905	0.00200295	0.00657302	0.0105947	1
13	2	1	9	0	0	1	47.1	9.3	45.2	0.0599	0.00691255	0.00650748	0.011625	0.011018	0.00977078	0.00648707	0.00649439	0.00546357	0.00957477	0.00855444	0.00873309	0.00814063	0.0118236	0.00854909	0.00483641	0.0546889	0.0132823	0.014503	0.00677535	0.00381262	0.0127974	0.0125788	0.00728719	0.0112737	2
32	2	1	9	1	0	1	77.6	6	17.4	0.0299	0.00156771	0.00385235	0.0123481	0.00779071	0.00715389	0.00507822	0.00841329	0.00715687	0.00778709	0.00819801	0.00446811	0.00883908	0.0123611	0.0123763	0.00800137	0.0570528	0.0106951	0.0100544	0.00258097	0.00546193	0.00663854	0.0108527	0.0106817	0.0107474	1
33	2	1	10	1	0	1	77.6	6	17.4	0.0299	0.00176771	0.00365234	0.0125481	0.00759071	0.00735389	0.00487822	0.00861329	0.00695687	0.00798709	0.00799801	0.00466811	0.00863908	0.0125611	0.0121763	0.00820137	0.0568528	0.0108951	0.00985438	0.00953198	0.00766658	0.0085246	0.00766332	0.0108278	0.0111632	2
38	2	2	10	0	1	1	72.4	6.4	18.4	0.0818	0.00800612	0.00721307	0.0106474	0.0118359	0.00794486	0.00474207	0.0143078	0.00596941	0.0106369	0.00962381	0.00870626	0.00669341	0.0150367	0.00916863	0.00673928	0.0528601	0.0101992	0.0108265	0.00798081	0.0061423	0.0109999	0.00715645	0.0019284	0.0109211	1
39	2	2	10	0	1	1	72.4	6.4	18.4	0.0818	0.00820612	0.00701307	0.0108474	0.0116359	0.00814486	0.00454207	0.0145078	0.00576941	0.0108369	0.00942381	0.00890626	0.00649341	0.0152367	0.00896863	0.00693928	0.0526601	0.0103992	0.0106265	0.0105167	0.00608357	0.00918388	0.0103267	0.00686459	0.0113842	2
89	2	1	10	0	0	2	71.1	6.8	20.5	0.0797	0.00561181	0.00597962	0.00656172	0.0110852	0.00929405	0.00635035	0.0126416	0.0195003	0.00910548	0.00931176	0.0091143	0.00577659	0.0114859	0.00971547	0.0046098	0.0496259	0.0108885	0.0120188	0.00447445	0.00513104	0.0184566	0.0042554	0.00536316	0.0114316	2
90	2	1	10	0	0	2	71.1	6.8	20.5	0.0797	0.00541181	0.00617962	0.00636172	0.0112852	0.00909405	0.00655035	0.0124416	0.00970031	0.00890548	0.00951177	0.00891431	0.00597659	0.0112859	0.00991547	0.0044098	0.0498259	0.0106885	0.0122188	0.0109682	0.00343919	0.0107887	0.00799335	0.00463767	0.0109053	1
91	2	1	10	0	0	2	71.1	6.8	20.5	0.0797	0.00561181	0.00597962	0.00656172	0.0110852	0.00929405	0.00635035	0.0126416	0.00950031	0.00910548	0.00931176	0.0091143	0.00577659	0.0114859	0.00971547	0.0046098	0.0496259	0.0108885	0.0120188	0.006952	0.00498607	0.00911607	0.0116555	0.00754368	0.0110368	2
92	2	1	10	1	1	1	80.3	6.6	65	0.0171	0.00499251	0.00941888	0.0117303	0.00973489	0.012419	0.00635423	0.0120704	0.0105871	0.0112233	0.00585004	0.00970226	0.00857314	0.0163073	0.00804187	0.00515424	0.0545195	0.012275	0.0122745	0.00658151	0.00602593	0.0117871	0.0090153	0.0111024	0.0121053	1
93	2	1	10	1	1	1	30.3	6.6	65	0.0171	0.00519251	0.00921887	0.0119303	0.00953489	0.012619	0.00615423	0.0122704	0.0103871	0.0114233	0.00565004	0.00990227	0.00837314	0.0165073	0.00784187	0.00535424	0.0543195	0.012475	0.0120745	0.00791441	0.00503699	0.0106186	0.00528688	0.0101466	0.0118105	2
94	2	1	10	1	1	1	30.3	6.6	65	0.0571	0.00499251	0.00941888	0.0117303	0.00973489	0.012419	0.00635423	0.0120704	0.0105871	0.0112233	0.00585004	0.00970226	0.00857314	0.0163073	0.00804187	0.00515424	0.0545195	0.012275	0.0122745	0.00785128	0.00754753	0.0103978	0.00753746	0.00600273	0.0118316	2
95	2	1	10	0	1	2	70.9	7.3	45.4	0.0227	0.00560206	0.00419701	0.0124288	0.00846164	0.00899497	0.00520549	0.00610446	0.0177862	0.0105398	0.00692295	0.00644431	0.0074407	0.0103828	0.00692295	0.00695166	0.0457668	0.0129359	0.0134135	0.0100668	0.00520152	0.0114258	0.00387878	0.00874362	0.0107895	1
96	2	1	11	0	1	2	70.9	7.3	45.4	0.0227	0.00540206	0.00439701	0.0122288	0.00866164	0.00879497	0.00540549	0.00590446	0.00798616	0.0103398	0.00712295	0.00624431	0.0076407	0.0101828	0.00712295	0.00675166	0.0459668	0.0127359	0.0136135	0.00959272	0.00772729	0.0104155	0.00812469	0.00567915	0.0103789	2
97	2	1	11	0	1	2	70.9	7.3	45.4	0.0227	0.00560206	0.00419701	0.0124288	0.00846164	0.00899497	0.00520549	0.00610446	0.00778617	0.0105398	0.00692295	0.00644431	0.0074407	0.0103828	0.00692295	0.00695166	0.0457668	0.0129359	0.0134135	0.00524051	0.00504668	0.00644757	0.0106895	0.00404579	0.00984211	1
98	2	1	12	1	1	2	27.5	9.6	61.6	0.0586	0.00527336	0.00564017	0.0100439	0.00986959	0.00782773	0.00525749	0.00949587	0.0169304	0.00838083	0.00490325	0.00948525	0.00693666	0.00802408	0.00952176	0.00729235	0.0434819	0.00949764	0.0118994	0.00477805	0.0196122	0.014552	0.00619013	0.00113001	0.0108	1
99	2	1	13	1	1	2	27.5	9.6	61.6	0.0586	0.00547336	0.00544017	0.0102439	0.00966958	0.00802773	0.00505749	0.00969587	0.00673035	0.00858083	0.00470325	0.00968525	0.00673666	0.00822408	0.00932176	0.00749235	0.0432819	0.00969764	0.0116994	0.00636959	0.00386246	0.00949653	0.00802839	0.00636959	0.00963684	2
100	2	1	13	1	1	2	27.5	9.6	61.6	0.0586	0.00527336	0.00564017	0.0100439	0.00986959	0.00782773	0.00525749	0.00949587	0.00693035	0.00838083	0.00490325	0.00948525	0.00693666	0.00802408	0.00952176	0.00729235	0.0434819	0.00949764	0.0118994	0.0089456	0.00545747	0.00801958	0.00821958	0.00747856	0.00984211	1
125	2	2	14	1	1	2	76.44	4.41	14.24	0.0118	0.00369712	0.00168571	0.0197429	0.0158858	0.0054286	0.00521915	0.0107572	0.00413487	0.00724286	0.0159142	0.0107762	0.00345872	0.008981	0.00882857	0.00723012	0.0372665	0.00901266	0.0141349	0.0001	0	0.0248525	-0.0001	0.0100502	0.00964737	2
126	2	2	14	1	1	2	76.44	4.41	14.24	0.0399	0.00349712	0.00188571	0.0195429	0.0160858	0.0052286	0.00541915	0.0105572	0.0143349	0.00704286	0.0161142	0.0105762	0.00365872	0.00878099	0.00902857	0.00703012	0.0374665	0.00881266	0.0143349	0.0135986	0.00697285	0.0152846	0.00692594	0.00333053	0.0107579	1
131	2	1	15	1	0	2	77.1	5.5	34	0.0222	0.00645209	0.00709424	0.00638931	0.0124786	0.00909281	0.00801542	0.00729425	0.00983677	0.00820081	0.00711371	0.0091009	0.00803008	0.0163455	0.00980991	0.00820811	0.0467468	0.0126673	0.0142756	0.00896076	0.00622911	0.0139889	0.00998827	0.00768533	0.0116579	2
132	2	1	15	1	0	2	57.1	5.5	34	0.0289	0.00625209	0.00729425	0.00618931	0.0126786	0.00889281	0.00821542	0.00709424	0.0100368	0.00800081	0.00731371	0.0089009	0.00823008	0.0161455	0.0100099	0.00800811	0.0469468	0.0124673	0.0144756	0.005286	0.00727489	0.00529084	0.0117697	0.0106817	0.0113158	1
133	2	1	15	1	0	2	87.1	5.5	34	0.0389	0.0114982	0.00593318	0.0151943	0.0111697	0.0113952	0.0036679	0.00685676	0.0104263	0.00835206	0.00818313	0.00835826	0.00971873	0.023461	0.00591956	0.00688222	0.0494868	0.0166787	0.0127109	0.00303686	0.00429883	0.0191337	0.00723138	0.00889765	0.0118316	2
134	2	1	16	1	0	2	57.1	5.5	34	0.0262	0.0112982	0.00613318	0.0149943	0.0113697	0.0111952	0.0038679	0.00665676	0.0106263	0.00815206	0.00838313	0.00815826	0.00991873	0.023261	0.00611956	0.00668222	0.0496868	0.0164787	0.0129109	0.0144929	0.00547222	0.0129568	0.00700184	0.00528876	0.0119789	2
137	2	1	16	1	1	2	90.4	4.9	6.6	0.0365	0.0203808	0.0108034	0.0203492	0.00924579	0.00631118	0.0045729	0.00632084	0.0077125	0.00786398	0.00613053	0.0125224	0.0155495	0.0125417	0.0108375	0.0047729	0.037225	0.0157006	0.0138969	0.0121919	0.00714638	0.00978523	0.00957352	0.00494848	0.0108105	2
138	2	1	18	1	1	2	90.4	4.9	6.6	0.0234	0.0201808	0.0110034	0.0201492	0.00944579	0.00611118	0.0047729	0.00612084	0.0079125	0.00766397	0.00633053	0.0123224	0.0157495	0.0123417	0.0110375	0.0045729	0.037425	0.0155006	0.0140969	0.00701054	0.00589897	0.0115204	0.0104493	0.00572902	0.0106474	1
139	2	2	18	0	1	2	49.8	3.87	38.2	0.0345	0.00860785	0.00512876	0.00659773	0.0122377	0.0124377	0.00833061	0.00659773	0.00511853	0.0156844	0.0077125	0.00723822	0.00314886	0.0169722	0.00903838	0.00724286	0.0447926	0.0144043	0.0109605	0.0043735	0.00705308	0.0214675	0.00700227	0.00580613	0.0113316	1
140	2	2	21	0	1	2	49.8	3.87	38.2	0.0345	0.00840785	0.00532876	0.00639773	0.0124377	0.0122377	0.00853061	0.00639773	0.00531853	0.0154844	0.0079125	0.00703822	0.00334886	0.0167722	0.00923838	0.00704286	0.0449926	0.0142043	0.0111605	0.00415985	0.00864701	0.0126932	0.0139593	0.00842878	0.0114421	2
141	2	1	23	1	0	2	75.4	37.83	16.4	0.0421	0.00953396	0.0117765	0.0284019	0.0117203	0.00951177	0	0.0118925	0.00695882	0.0165706	0.0257824	0.0001	0.00225849	0.0237967	0.00935627	0.00245849	0.0306329	0.0166094	0.0258434	0.0190873	0.0051521	0.0137411	0.0135126	0.00222314	0.0124	2
142	2	1	25	1	0	2	75.4	37.83	16.4	0.0356	0.00933396	0.0119765	0.0282019	0.0119203	0.00931176	0.0001	0.0116925	0.00715882	0.0163706	0.0259824	0	0.00245849	0.0235967	0.00955626	0.00225849	0.0308329	0.0164094	0.0260434	0.0107374	0.00697623	0.0156791	0.0158171	0.005823	0.0124684	2
145	2	1	25	1	1	2	75.9	6.5	17.1	0.0307	0.00809087	0.0101506	0.0114636	0.00898059	0.0102925	0.00673371	0.00462489	0.00443515	0.00687966	0.00783651	0.00800068	0.0146225	0.00690272	0.00899091	0.00575611	0.0418026	0.0147727	0.0168875	0.00670377	0.00649134	0.0123526	0.00742587	0.00858256	0.0105316	1
146	2	1	26	1	1	2	75.9	6.5	17.1	0.0397	0.00789087	0.0103506	0.0112636	0.00918059	0.0100925	0.00693371	0.00442489	0.00463515	0.00667966	0.00803651	0.00780068	0.0148225	0.00670272	0.00919091	0.00555611	0.0420026	0.0145727	0.0170875	0.00900125	0.00922201	0.00787266	0.00577537	0.00903242	0.0104947	1
147	2	1	29	1	1	2	75.9	6.5	17.1	0.0232	0.00628375	0.0095238	0.011424	0.00950699	0.0088184	0.0042554	0.0131662	0.00600288	0.00796026	0.00689301	0.0088108	0.0103712	0.0132464	0.00865657	0.0114339	0.0557464	0.0149213	0.0147601	0.00633701	0.00474764	0.00564785	0.00751246	0.00773889	0.0114158	1
148	2	1	31	1	1	2	75.9	6.5	17.1	0.0171	0.00608375	0.0097238	0.011224	0.00970699	0.0086184	0.0044554	0.0129662	0.00620288	0.00776026	0.00709301	0.0086108	0.0105712	0.0130464	0.00885657	0.0112339	0.0559464	0.0147213	0.0149601	0.00129082	0.0126	0.0110732	0.0112576	0.00688324	0.0120158	1
149	2	1	33	1	0	2	75.4	37.83	16.4	0.0337	0.00681642	0.00881531	0.0119694	0.0140264	0.0112441	0.00657656	0.0127113	0.0073184	0.00602593	0.0102858	0.00678151	0.00733494	0.00827844	0.0155134	0.00982326	0.0458941	0.0119871	0.01253	0.00551516	0.00713327	0.00738597	0.0125582	0.0110091	0.0113579	2
150	2	1	33	1	0	2	75.4	37.83	16.4	0.0227	0.00661642	0.0090153	0.0117694	0.0142264	0.0110441	0.00677656	0.0125113	0.0075184	0.00582593	0.0104858	0.00658151	0.00753494	0.00807844	0.0157134	0.00962326	0.0460941	0.0117871	0.01273	0.0108976	0.0016674	0.0124589	0.00793699	0.00857508	0.0112526	1
151	2	1	35	1	1	2	73.8	6.16	23	0.0797	0.00409733	0.00454499	0.00808403	0.0111882	0.00740412	0.00719927	0.0114032	0.00720897	0.00937152	0.00786284	0.010703	0.0105312	0.0173528	0.0112409	0.00743333	0.0563409	0.0147374	0.0145277	0.0150701	0.0118048	0.00307619	0.00287619	0.00610601	0.0122211	1
152	2	1	38	1	1	2	73.8	6.16	23	0.0386	0.00389734	0.00474499	0.00788403	0.0113882	0.00720412	0.00739927	0.0112032	0.00740897	0.00917152	0.00806284	0.010503	0.0107312	0.0171528	0.0114409	0.00723333	0.0565409	0.0145374	0.0147277	0.0102474	0.00526605	0.0154211	0.00967996	0.00434444	0.0125316	1
153	2	1	40	0	1	2	70.9	5.8	24.6	0.0171	0.00742601	0.00356748	0.0098561	0.00598273	0.0147163	0.00841582	0.00619013	0.00354964	0.0073904	0.00601247	0.0110356	0.00841582	0.00742601	0.00844701	0.00619756	0.0267293	0.0122951	0.015773	0.0107383	0.0016762	0.0179571	0.0124	0.00366506	0.0099421	1
154	2	1	45	0	1	2	70.9	5.8	24.6	0.0358	0.00722601	0.00376748	0.0096561	0.00618273	0.0145163	0.00861582	0.00599013	0.00374963	0.0071904	0.00621247	0.0108356	0.00861582	0.00722601	0.00864701	0.00599756	0.0269293	0.0120951	0.015973	0.00725436	0.00708622	0.00805376	0.010553	0.00668163	0.00958947	1
155	2	1	48	0	1	2	70.9	5.8	24.6	0.0227	0.0108962	0.00526193	0.016229	0.0106383	0.00681141	0.0025738	0.0148651	0.00662948	0.0148256	0.00527634	0.0108962	0.00796452	0.00949597	0.00661141	0.0095086	0.0454764	0.0188919	0.016029	0.00322012	0.00614025	0.00635978	0.017034	0.0126984	0.0116474	1
156	2	1	49	0	1	2	70.9	5.8	24.6	0.0345	0.0106962	0.00546193	0.016029	0.0108383	0.00661141	0.0027738	0.0146651	0.00682947	0.0146256	0.00547634	0.0106962	0.00816452	0.00929597	0.00681141	0.0093086	0.0456764	0.0186919	0.016229	0.00740305	0.00568269	0.00845447	0.00933989	0.00636627	0.0112211	1
157	2	1	50	1	1	2	60.7	4.7	32.2	0.0386	0.00415268	0.00797265	0.0182269	0.00694935	0.00617903	0.00493018	0.0203224	0.00695645	0.0112562	0.00493525	0.00917258	0.00493525	0.00615449	0.00797265	0.00513018	0.0450807	0.0111999	0.0139704	0.00682947	0.00392685	0.0108383	0.00527634	0.00681141	0.0101	1
158	2	1	52	1	1	2	60.7	4.7	32.2	0.0356	0.00395269	0.00817265	0.0180269	0.00714934	0.00597903	0.00513018	0.0201224	0.00715645	0.0110562	0.00513525	0.00897258	0.00513525	0.00595449	0.00817265	0.00493018	0.0452807	0.0109999	0.0141704	0.00854155	0.00581033	0.0115198	0.0090981	0.00700449	0.0105368	1
159	2	1	52	0	1	1	42.8	11.2	24.5	0.0358	0.00771905	0.00949693	0.0124574	0.0075118	0.0162905	0.012281	0.0125164	0.0132207	0.0143721	0.00275714	0.0115177	0.00846327	0.0220466	0.00181022	0.00392775	0.0446619	0.0163835	0.0256143	0.0091009	0.00620063	0.00823008	0.0089009	0.00820811	0.0129737	1
160	2	1	53	0	1	1	42.8	12	24.5	0.0356	0.00751905	0.00969693	0.0122574	0.0077118	0.0160905	0.012481	0.0123164	0.0134206	0.0141721	0.00295714	0.0113177	0.00866327	0.0218466	0.00201022	0.00372775	0.0448619	0.0161835	0.0258143	0.006752	0.00518607	0.00891607	0.0118555	0.00734368	0.0129474	1
163	2	1	55	1	1	2	73.9	10.8	20.3	0.0356	0.0055054	0.00710072	0.00907666	0.00796452	0.00907666	0.00348744	0.0117801	0.00710072	0.0117592	0.010672	0.00906057	0.00531028	0.0144627	0.00617803	0.00458833	0.0546085	0.0145144	0.0133892	0.0106501	0.00441807	0.0166414	0.00817068	0.00761315	0.0117737	2
164	2	1	58	1	1	2	73.9	9.8	20.3	0.0567	0.00530541	0.00730072	0.00887666	0.00816452	0.00887666	0.00368744	0.0115801	0.00730072	0.0115592	0.010872	0.00886057	0.00551028	0.0142627	0.00637803	0.00438833	0.0548085	0.0143144	0.0135892	0.00785128	0.00754753	0.0103978	0.00753746	0.00600273	0.0113421	1
167	2	2	58	1	1	2	79.3	6.75	55.1	0.0356	0.00204932	0.00571771	0.0117279	0.00959619	0.00977742	0.00957742	0.0136397	0.0114979	0.0129783	0.00828169	0.0104226	0.00248065	0.0123581	0.0082871	0.00978367	0.0445025	0.0149387	0.0127949	0.0100602	-0.0001	0.0160681	0.00988004	0.01012	0.0119737	1
168	2	2	60	1	1	2	39.3	6.75	55.1	0.0356	0.00184932	0.00591771	0.0115279	0.00979619	0.00957742	0.00977742	0.0134397	0.0116979	0.0127783	0.00848169	0.0102226	0.00268065	0.0121581	0.0084871	0.00958367	0.0447025	0.0147387	0.0129949	0.00504051	0.00524668	0.00624757	0.0108895	0.00384579	0.0111842	1
171	2	1	62	0	1	2	78.5	13.2	21.1	0.0345	0.00405648	0.00385257	0.00992318	0.0126953	0.0158017	0.00285276	0.0188008	0.00680335	0.0119227	0.00778177	0.0118763	0.00775083	0.0198044	0.00482126	0.00703069	0.044235	0.0158791	0.00677623	0.00787605	0.003025	0.00786398	0.00145521	0.00322012	0.0108263	1
172	2	1	65	0	1	2	78.5	9	21.1	0.0234	0.00385648	0.00405257	0.00972318	0.0128953	0.0156017	0.00305276	0.0186008	0.00700335	0.0117227	0.00798177	0.0116763	0.00795083	0.0196044	0.00502126	0.00683069	0.044435	0.0156791	0.00697623	0.0089456	0.00545747	0.00801958	0.00821958	0.00747856	0.0115947	1
173	2	1	65	1	1	2	60	6.92	33.7	0.0324	0.00806359	0.004461	0.015991	0.0113025	0.0137209	0.0021779	0.00350522	0.00558828	0.0114507	0.0113025	0.0103041	0.00560125	0.0228273	0.0124142	0.00237015	0.0294455	0.0114636	0.00330909	0.00922052	0.00639351	0.00917323	0.00901458	0.0124779	0.0100947	1
174	2	1	70	1	1	2	60	6.92	33.7	0.0321	0.00786359	0.004661	0.015791	0.0115025	0.0135209	0.0023779	0.00330522	0.00578828	0.0112507	0.0115025	0.0101041	0.00580125	0.0226273	0.0126142	0.00217015	0.0296455	0.0112636	0.00350909	0.00655883	0.00538997	0.010482	0.00734496	0.00538267	0.00951053	1
175	2	2	70	1	1	2	58.5	3.12	32	0.0345	0.0056788	0.0068735	0.0111957	0.00962222	0.00849161	0.00545556	0.0070541	0.00406089	0.0070541	0.00545556	0.00980874	0	0.0125827	0.0068541	0.00567103	0.0512889	0.00567103	0.0124	0.00951177	0.00697547	0.0119203	0.00697547	0.00245849	0.00947895	1
176	2	2	70	1	1	2	58.5	3.12	32	0.0289	0.0054788	0.0070735	0.0109957	0.00982222	0.00829161	0.00565556	0.0068541	0.00426089	0.0068541	0.00565556	0.00960874	0.0001	0.0123827	0.0070541	0.00547103	0.0514889	0.00547103	0.0126	0.00769727	0.00806581	0.0102213	0.00982195	0.00907252	0.00984211	2
177	2	2	75	1	1	2	41.3	3.7	37.5	0.0365	0.00481698	0.00383082	0.00949702	0.0108718	0.00794314	0.00224742	0.00480588	0.0116371	0.00636468	0.0100801	0.0110804	0.00694777	0.0157863	0.00460958	0.0103201	0.0414686	0.0126392	0.0108632	0.0102868	0.00670272	0.00690272	0.00669117	0.00867633	0.0103158	3
178	2	2	75	1	1	2	41.3	3.7	37.5	0.0342	0.00461698	0.00403082	0.00929702	0.0110718	0.00774314	0.00244742	0.00460588	0.0118371	0.00616468	0.0102801	0.0108804	0.00714777	0.0155863	0.00480958	0.0101201	0.0416686	0.0124392	0.0110632	0.010355	0.00494308	0.0121093	0.00667513	0.00591125	0.0103526	2
179	2	2	78	1	1	1	77.6	4.7	33.1	0.0356	0.00977262	0.00950118	0.00749098	0.00875609	0.00822408	0.00211402	0.00525844	0.015444	0.00895609	0.00653717	0.00528519	0.00507369	0.0164447	0.00950828	0.00602593	0.0411979	0.0192882	0.00875609	0.0102695	0.00668733	0.0114379	0.010058	0.0103041	0.0108895	1
180	2	2	80	1	1	1	57.6	4.7	33.1	0.0312	0.00957262	0.00970118	0.00729098	0.00895609	0.00802408	0.00231402	0.00505844	0.015644	0.00875609	0.00673717	0.00508518	0.00527369	0.0162447	0.00970828	0.00582593	0.0413979	0.0190882	0.00895609	0.00966319	0.00528565	0.0107108	0.0123559	0.00716593	0.0107053	2
